# Supplementary material for: Brain-wide connectivity map of mouse thermosensory cortices
Source: Cereb Cortex. 2022 Oct 18;33(8):4870–85. doi: 10.1093/cercor/bhac386 (PMC10110442; doi:10.1093/cercor/bhac386)
Supplement: Bokiniec_SuppMovie1_bhac386 [file bokiniec_suppmovie1_bhac386.zip]

Archive with 1 entries (1 files):
- Bokiniec_SuppMovie1_bhac386.mp4
